# Supplementary material for: Comparison of Real-Time PCR and Droplet Digital PCR for the Quantitative Detection of Lactiplantibacillus plantarum subsp. plantarum
Source: Foods. 2022 May 3;11(9):1331. doi: 10.3390/foods11091331 (PMC9105557; doi:10.3390/foods11091331)
Supplement: Supplementary file 1 [file foods-11-01331-s001.zip]

Archive with 1 entries (1 files):
- foods-1668172-supplementary.xlsx
