# Supplementary material for: Comparison of Real-Time PCR and Droplet Digital PCR for the Quantitative Detection of Lactiplantibacillus plantarum subsp. plantarum
Source: Foods. 2022 May 3;11(9):1331. doi: 10.3390/foods11091331 (PMC9105557; doi:10.3390/foods11091331)
Supplement: Supplementary file 1 [file foods-11-01331-s001.zip › foods-1668172-supplementary.xlsx]

## Sheet: Table S1
Table S1. In silico PCR for specificity of primer and probe.
Organism	Assembly Accession no.	Amplified position (bp)	Amplicon size (bp)	Exclusivity/Inclusivity
Lactiplantibacillus plantarum	GCA_000931425.2	260463-260612	150	Positively
Lactiplantibacillus plantarum	GCA_001278015.1	250087-250236	150	Positively
Lactiplantibacillus plantarum	GCA_001596095.1	258724-258873	150	Positively
Lactiplantibacillus plantarum	GCA_001617525.2	246820-246969	150	Positively
Lactiplantibacillus plantarum	GCA_001672035.1	919263-919412	150	Positively
Lactiplantibacillus plantarum	GCA_001704335.1	810849-810998	150	Positively
Lactiplantibacillus plantarum	GCA_001880185.2	259558-259707	150	Positively
Lactiplantibacillus plantarum	GCA_001990145.1	2507376-2507525	150	Positively
Lactiplantibacillus plantarum	GCA_002005385.2	260177-260326	150	Positively
Lactiplantibacillus plantarum	GCA_002109425.1	247893-248042	150	Positively
Lactiplantibacillus plantarum	GCA_002116955.1	2250773-2250922	150	Positively
Lactiplantibacillus plantarum	GCA_002173655.1	264618-264767	150	Positively
Lactiplantibacillus plantarum	GCA_002220175.1	1974461-1974610	150	Positively
Lactiplantibacillus plantarum	GCA_002286275.1	257888-258037	150	Positively
Lactiplantibacillus plantarum	GCA_002290185.1	2891597-2891746	150	Positively
Lactiplantibacillus plantarum	GCA_002576835.1	604910-605059	150	Positively
Lactiplantibacillus plantarum	GCA_002868775.1	3241448-3241597	150	Positively
Lactiplantibacillus plantarum	GCA_002948215.1	2970437-2970586	150	Positively
Lactiplantibacillus plantarum	GCA_003097595.1	264323-264472	150	Positively
Lactiplantibacillus plantarum	GCA_003269405.1	3132436-3132585	150	Positively
Lactiplantibacillus plantarum	GCA_003345375.1	252815-252964	150	Positively
Lactiplantibacillus plantarum	GCA_003428355.1	1784325-1784474	150	Positively
Lactiplantibacillus plantarum	GCA_003692595.1	1277061-1277210	150	Positively
Lactiplantibacillus plantarum	GCA_003966855.1	1398032-1398181	150	Positively
Lactiplantibacillus plantarum	GCA_003999275.1	2306220-2306369	150	Positively
Lactiplantibacillus plantarum	GCA_004101505.1	250054-250203	150	Positively
Lactiplantibacillus plantarum	GCA_004103495.1	3035561-3035710	150	Positively
Lactiplantibacillus plantarum	GCA_004103515.1	266169-266318	150	Positively
Lactiplantibacillus plantarum	GCA_004319665.1	283975-284124	150	Positively
Lactiplantibacillus plantarum	GCA_004730965.1	3313817-3313966	150	Positively
Lactiplantibacillus plantarum	GCA_007833595.1	248094-248243	150	Positively
Lactiplantibacillus plantarum	GCA_009762745.1	259618-259767	150	Positively
Lactiplantibacillus plantarum	GCA_009913615.1	1613272-1613421	150	Positively
Lactiplantibacillus plantarum	GCA_009913635.1	1619691-1619840	150	Positively
Lactiplantibacillus plantarum	GCA_009913655.1	1612513-1612662	150	Positively
Lactiplantibacillus plantarum	GCA_009913975.1	2972691-2972840	150	Positively
Lactiplantibacillus plantarum	GCA_009914095.1	968723-968872	150	Positively
Lactiplantibacillus plantarum	GCA_010092485.1	3103850-3103999	150	Positively
Lactiplantibacillus plantarum	GCA_010586945.1	2340061-2340210	150	Positively
Lactiplantibacillus plantarum	GCA_012974545.1	248066-248215	150	Positively
Lactiplantibacillus plantarum	GCA_013155145.1	548707-548856	150	Positively
Lactiplantibacillus plantarum	GCA_013367715.1	2282250-2282399	150	Positively
Lactiplantibacillus plantarum	GCA_013458335.1	2208548-2208697	150	Positively
Lactiplantibacillus plantarum	GCA_013487805.1	1069026-1069175	150	Positively
Lactiplantibacillus plantarum	GCA_014041895.1	2285345-2285494	150	Positively
Lactiplantibacillus plantarum	GCA_014131735.1	3000338-3000487	150	Positively
Lactiplantibacillus plantarum	GCA_014840995.1	1374480-1374629	150	Positively
Lactiplantibacillus plantarum	GCA_015693925.1	256532-256681	150	Positively
Lactiplantibacillus plantarum	GCA_016812075.1	252415-252564	150	Positively
Lactiplantibacillus plantarum	GCA_016838645.1	257892-258041	150	Positively
Lactiplantibacillus plantarum	GCA_017301935.1	2060006-2060155	150	Positively
Lactiplantibacillus plantarum	GCA_017742875.1	2300437-2300586	150	Positively
Lactiplantibacillus plantarum	GCA_017798305.1	254065-254214	150	Positively
Lactiplantibacillus plantarum	GCA_018351295.1	244090-244239	150	Positively
Lactiplantibacillus plantarum	GCA_020881935.1	260956-261105	150	Positively
Lactiplantibacillus plantarum	GCA_021560135.1	255234-255383	150	Positively
Bifidobacterium animalis	GCA_000022965.1	-	-	Negatively
Bifidobacterium animalis	GCA_000224965.2	-	-	Negatively
Bifidobacterium animalis	GCA_000260715.1	-	-	Negatively
Bifidobacterium animalis	GCA_003390755.1	-	-	Negatively
Bifidobacterium animalis	GCA_003428375.1	-	-	Negatively
Bifidobacterium bifidum	GCA_001025135.1	-	-	Negatively
Bifidobacterium bifidum	GCA_001281345.1	-	-	Negatively
Bifidobacterium bifidum	GCA_002845845.1	-	-	Negatively
Bifidobacterium bifidum	GCA_003390735.1	-	-	Negatively
Bifidobacterium bifidum	GCA_003573895.1	-	-	Negatively
Bifidobacterium breve	GCA_001025175.1	-	-	Negatively
Bifidobacterium breve	GCA_001281425.1	-	-	Negatively
Bifidobacterium breve	GCA_002838345.1	-	-	Negatively
Bifidobacterium breve	GCA_002838485.1	-	-	Negatively
Bifidobacterium breve	GCA_900637145.1	-	-	Negatively
Bifidobacterium longum	GCA_000020425.1	-	-	Negatively
Bifidobacterium longum	GCA_000196555.1	-	-	Negatively
Bifidobacterium longum	GCA_017132775.1	-	-	Negatively
Bifidobacterium longum	GCA_900637215.1	-	-	Negatively
Bifidobacterium longum	GCA_900637335.1	-	-	Negatively
Lacticaseibacillus casei	GCA_000309565.2	-	-	Negatively
Lacticaseibacillus casei	GCA_000829055.1	-	-	Negatively
Lacticaseibacillus casei	GCA_002192215.1	-	-	Negatively
Lacticaseibacillus casei	GCA_015476095.1	-	-	Negatively
Lacticaseibacillus casei	GCA_018363095.1	-	-	Negatively
Lacticaseibacillus casei	GCA_019107585.1	-	-	Negatively
Lacticaseibacillus paracasei	GCA_000019245.3	-	-	Negatively
Lacticaseibacillus paracasei	GCA_000418515.1	-	-	Negatively
Lacticaseibacillus paracasei	GCA_000829035.1	-	-	Negatively
Lacticaseibacillus paracasei	GCA_009931715.1	-	-	Negatively
Lacticaseibacillus paracasei	GCA_012955485.1	-	-	Negatively
Lacticaseibacillus rhamnosus	GCA_000026505.1	-	-	Negatively
Lacticaseibacillus rhamnosus	GCA_001988935.1	-	-	Negatively
Lacticaseibacillus rhamnosus	GCA_006151905.1	-	-	Negatively
Lacticaseibacillus rhamnosus	GCA_016653515.1	-	-	Negatively
Lacticaseibacillus rhamnosus	GCA_900636965.1	-	-	Negatively
Lactiplantibacillus argentoratensis	GCA_003641165.1	-	-	Negatively
Lactiplantibacillus paraplantarum	GCA_001443645.1	-	-	Negatively
Lactiplantibacillus paraplantarum	GCA_003045685.1	-	-	Negatively
Lactiplantibacillus paraplantarum	GCA_003641145.1	-	-	Negatively
Lactiplantibacillus paraplantarum	GCA_013113675.1	-	-	Negatively
Lactiplantibacillus paraplantarum	GCA_021869545.1	-	-	Negatively
Lactiplantibacillus pentosus	GCA_000271445.1	-	-	Negatively
Lactiplantibacillus pentosus	GCA_002211885.1	-	-	Negatively
Lactiplantibacillus pentosus	GCA_002850015.1	-	-	Negatively
Lactiplantibacillus pentosus	GCA_003627295.1	-	-	Negatively
Lactiplantibacillus pentosus	GCA_003627375.1	-	-	Negatively
Lactiplantibacillus pentosus	GCA_003641185.1	-	-	Negatively
Lactiplantibacillus pentosus	GCA_016804305.1	-	-	Negatively
Lactobacillus acetotolerans	GCA_001042405.1	-	-	Negatively
Lactobacillus acetotolerans	GCA_008831485.1	-	-	Negatively
Lactobacillus acetotolerans	GCA_009738535.1	-	-	Negatively
Lactobacillus acetotolerans	GCA_012848655.1	-	-	Negatively
Lactobacillus acidophilus	GCA_000389675.2	-	-	Negatively
Lactobacillus acidophilus	GCA_003047065.1	-	-	Negatively
Lactobacillus acidophilus	GCA_003952845.1	-	-	Negatively
Lactobacillus acidophilus	GCA_020883435.1	-	-	Negatively
Lactobacillus acidophilus	GCA_021432145.1	-	-	Negatively
Lactobacillus amylolyticus	GCA_002075105.1	-	-	Negatively
Lactobacillus amylolyticus	GCA_003999355.1	-	-	Negatively
Lactobacillus amylolyticus	GCA_009497035.1	-	-	Negatively
Lactobacillus brevis	GCA_001676805.1	-	-	Negatively
Lactobacillus brevis	GCA_002762175.1	-	-	Negatively
Lactobacillus brevis	GCA_006228205.1	-	-	Negatively
Lactobacillus brevis	GCA_006228285.1	-	-	Negatively
Lactobacillus brevis	GCA_900475625.1	-	-	Negatively
Lactobacillus curvatus	GCA_001698165.1	-	-	Negatively
Lactobacillus curvatus	GCA_002224425.1	-	-	Negatively
Lactobacillus curvatus	GCA_003410375.1	-	-	Negatively
Lactobacillus curvatus	GCA_004088235.1	-	-	Negatively
Lactobacillus curvatus	GCA_004101845.1	-	-	Negatively
Lactobacillus delbrueckii	GCA_000056065.1	-	-	Negatively
Lactobacillus delbrueckii	GCA_001888925.1	-	-	Negatively
Lactobacillus delbrueckii	GCA_001888965.1	-	-	Negatively
Lactobacillus delbrueckii	GCA_002278095.1	-	-	Negatively
Lactobacillus delbrueckii	GCA_006740305.1	-	-	Negatively
Lactobacillus gasseri	GCA_000014425.1	-	-	Negatively
Lactobacillus gasseri	GCA_002158885.1	-	-	Negatively
Lactobacillus gasseri	GCA_013363915.1	-	-	Negatively
Lactobacillus gasseri	GCA_017840575.1	-	-	Negatively
Lactobacillus gasseri	GCA_902386655.1	-	-	Negatively
Lactobacillus helveticus	GCA_001308285.1	-	-	Negatively
Lactobacillus helveticus	GCA_002849935.1	-	-	Negatively
Lactobacillus helveticus	GCA_002849955.1	-	-	Negatively
Lactobacillus helveticus	GCA_003955865.1	-	-	Negatively
Lactobacillus helveticus	GCA_015709185.1	-	-	Negatively
Lactococcus lactis	GCA_007954765.1	-	-	Negatively
Lactococcus lactis	GCA_014884605.1	-	-	Negatively
Lactococcus lactis	GCA_016028835.1	-	-	Negatively
Lactococcus lactis	GCA_020221755.1	-	-	Negatively
Lactococcus lactis	GCA_020463755.1	-	-	Negatively
Latilactobacillus sakei	GCA_002370355.1	-	-	Negatively
Latilactobacillus sakei	GCA_002953655.1	-	-	Negatively
Latilactobacillus sakei	GCA_009676365.1	-	-	Negatively
Latilactobacillus sakei	GCA_014081765.1	-	-	Negatively
Latilactobacillus sakei	GCA_900234355.1	-	-	Negatively
Leuconostoc gelidum	GCA_000196855.1	-	-	Negatively
Leuconostoc gelidum	GCA_000298875.1	-	-	Negatively
Leuconostoc gelidum	GCA_001536305.1	-	-	Negatively
Leuconostoc gelidum	GCA_006770305.1	-	-	Negatively
Leuconostoc gelidum	GCA_009296125.1	-	-	Negatively
Leuconostoc gelidum	GCA_013403485.1	-	-	Negatively
Leuconostoc lactis	GCA_001698145.1	-	-	Negatively
Leuconostoc lactis	GCA_007954605.1	-	-	Negatively
Leuconostoc lactis	GCA_007954625.1	-	-	Negatively
Leuconostoc lactis	GCA_007954665.1	-	-	Negatively
Leuconostoc mesenteroides	GCA_000014445.1	-	-	Negatively
Leuconostoc mesenteroides	GCA_001047695.1	-	-	Negatively
Leuconostoc mesenteroides	GCA_001886915.1	-	-	Negatively
Leuconostoc mesenteroides	GCA_002370415.1	-	-	Negatively
Leuconostoc mesenteroides	GCA_009913915.1	-	-	Negatively
Ligilactobacillus salivarius	GCA_002162055.1	-	-	Negatively
Ligilactobacillus salivarius	GCA_003316955.1	-	-	Negatively
Ligilactobacillus salivarius	GCA_011045395.1	-	-	Negatively
Ligilactobacillus salivarius	GCA_014841055.1	-	-	Negatively
Ligilactobacillus salivarius	GCA_900094615.1	-	-	Negatively
Limosilactobacillus fermentum	GCA_002119645.1	-	-	Negatively
Limosilactobacillus fermentum	GCA_003855655.1	-	-	Negatively
Limosilactobacillus fermentum	GCA_008802915.1	-	-	Negatively
Limosilactobacillus fermentum	GCA_009676625.1	-	-	Negatively
Limosilactobacillus fermentum	GCA_017134375.1	-	-	Negatively
Limosilactobacillus reuteri	GCA_000010005.1	-	-	Negatively
Limosilactobacillus reuteri	GCA_000016825.1	-	-	Negatively
Limosilactobacillus reuteri	GCA_000236455.2	-	-	Negatively
Limosilactobacillus reuteri	GCA_003316935.1	-	-	Negatively
Limosilactobacillus reuteri	GCA_020023775.1	-	-	Negatively
Streptococcus salivarius	GCA_000785515.1	-	-	Negatively
Streptococcus salivarius	GCA_002073835.2	-	-	Negatively
Streptococcus salivarius	GCA_009738225.1	-	-	Negatively
Streptococcus salivarius	GCA_016127535.1	-	-	Negatively
Streptococcus salivarius	GCA_900636435.1	-	-	Negatively
Weissella cibaria	GCA_001308145.2	-	-	Negatively
Weissella cibaria	GCA_001951095.1	-	-	Negatively
Weissella cibaria	GCA_003010455.1	-	-	Negatively
Weissella cibaria	GCA_003076495.1	-	-	Negatively
Weissella cibaria	GCA_004103655.1	-	-	Negatively
Weissella confusa	GCA_004771075.1	-	-	Negatively
Weissella confusa	GCA_004771295.1	-	-	Negatively
Weissella confusa	GCA_011044335.1	-	-	Negatively
Weissella confusa	GCA_019576155.1	-	-	Negatively
